# Supplementary material for: Modulating the Structure of Graphitic Carbon Nitride for Accelerated Charge Separation and Enhanced Hydrogen Evolution
Source: Molecules. 2026 Apr 28;31(9):1458. doi: 10.3390/molecules31091458 (PMC13164741; doi:10.3390/molecules31091458)
Supplement: Supplementary file 1 [file molecules-31-01458-s001.zip]

Archive with 1 entries (1 files):
- molecules-4240846-supplementary.pdf
